# Supplementary material for: Deoptimization of FMDV P1 Region Results in Robust Serotype-Independent Viral Attenuation
Source: Viruses. 2023 Jun 6;15(6):1332. doi: 10.3390/v15061332 (PMC10301631; doi:10.3390/v15061332)
Supplement: Supplementary file 1 [file viruses-15-01332-s001.zip]

Archive with 1 entries (1 files):
- viruses-2376590-supplementary.pdf
